# Supplementary material for: Female Mice with Selenocysteine tRNA Deletion in Agrp Neurons Maintain Leptin Sensitivity and Resist Weight Gain While on a High-Fat Diet
Source: Int J Mol Sci. 2021 Oct 12;22(20):11010. doi: 10.3390/ijms222011010 (PMC8539086; doi:10.3390/ijms222011010)
Supplement: Supplementary file 1 [file ijms-22-11010-s001.zip]

Archive with 1 entries (1 files):
- ijms-1403629-supplementary.pdf
